# Supplementary material for: Novel Wolbachia-transinfected Aedes aegypti mosquitoes possess diverse fitness and vector competence phenotypes
Source: PLoS Pathog. 2017 Dec 7;13(12):e1006751. doi: 10.1371/journal.ppat.1006751 (PMC5736235; doi:10.1371/journal.ppat.1006751)
Supplement: S1 Data — (XLSX) [file ppat.1006751.s003.xlsx]

## Sheet: Fig 1A
wRi-Tet x wRi-Tet	wPip-Tet x wPip-Tet	wMelCS-Tet x wMelCS-Tet	wPip x wPip	wRi x wRi	wMelCS x wMelCS	wRi x wRi-Tet (MT)	wPip x wPip-Tet (MT)	wMelCS x wMelCS-Tet (MT)
86	48	74	34	81	70	58	46	58
63	52	51	35	56	57	67	38	99
51	51	40	44	79	58	45	69	60
56	31	66	30	65	30	85	42	58
46	71	41	53	84	30	70	30	55
73	36	56	32	82	56	82	43	23
76	54	46	50	89	55	63	34	22
64	56	56	56	73	71	69	32	63
79	61	59	43	89	71	49	53	70
68	53	64	45	61	72	72	35	58
69	56	52	45	72	40	60	24	83
46	54	71	44	75	59	72	42	73
76	51	71	45	83	13	66	49	51
64	53	58	70	49	52	60	40	87
38	58	56	43	68	65	54	47	56
66	68	71	56	36	14	60	35	46
30	45	75	27	92	76	52	38	50
60	48	73	47	73	58	67	53	37
64	63	110	43	83	68	65	30	39
65	64	45	28	66	91	22	37	52
64	50	32	51	72	59	67	42	75
51	53	74	59	87	36	54	43	76
64	50	78	35	73	63	57	88	79
89	52	58	41	81	63	71	41	62
58	55	104	45	66	38	75	34	67
85	50	51	45	89	55	57	45	39
77	43	75	32	60	72	54	34	85
40	53	43	19	84	56	49	44	58
48	56	67	42	82	59	59	85	50
69	53	102	33	84	76	72	80	99
45	51	87	22	92	60	63	14	78
68	51	44	24	81	40	66	39	62
27	42	57	46	81	66	70	40	78
80	50	60	43	53	65	62	16	53
51	52	112	34	81	65	86	27	30
71	54	29	39	59	58	62	42	53
49	67	29	23	81	65	59	32	57
70	41	64	37	50	33	65	24	54
68	37	113	19	30	50	66	36	35
66	42	70	24	91	79	67	41	78
56	56	62	19	67	65	65	12	69
64	47	83	36	60	48	59	45
39	54	61	29	87	75	51	27
57	43	62	29	53	84	77	33
67	37	39	21	66	84	86	49
47	51	39	32	97	51	58	50
61	58	53	40	79	83	73	39
73	80	70	32	56	63	58	24
59	48	42	26	64	93	78	35
57	62	76	39	64	72	65	32
50	48	44	21	86	61	67	24
53	45	63	22	70	47	68	30
56	45	55	28	63		63	19
63	40	49	25	90		59	30
55	72	59	22	74			18
79	48	65	18	81			36
	33	36	26	77			22
	48	49	17	81			49
	62	61	21	80
	44	70	25	72
	48	41		72
	38	52		83
	39	71		69
	56			52
	40			66
	14			73
	77			60
	45			56
	58			60
	35			74
	39			76
	42			76
	39			91
	61			68
				84
				63
				81

## Sheet: Fig 1B
wRi-Tet x wRi-Tet	wPip-Tet x wPip-Tet	wMelCS-Tet x wMelCS-Tet	wPip x wPip	wRi x wRi	wMelCS x wMelCS	wRi x wRi-Tet (MT)	wPip x wPip-Tet (MT)	wMelCS x wMelCS-Tet (MT)	wRi-Tet x wRi (CI)	wPip-Tet x wPip (CI)	wMelCS-Tet x wMelCS (CI)
92.8571	87.0968	56.0606	90	98.4615	46.6667	96.4706	88.0952	46.1538	0	0	0
93.4783	98.5915	73.1707	64.1509	100	93.3333	94.2857	86.6667	89.3333	0	0	0
98.6301	80.5556	98.2143	50	98.7805	103.571	100	88.3721	89.4737	0	0	0
94.7368	98.1482	80.4348	52	93.2584	80	66.6667	85.2941	98.7342	0	0	0
60.9375	100	100	64.2857	98.6301	98.5915	98.5507	75	87.0968	0	0	0
91.1392	100	100	79.0698	100	97.1831	91.8367	79.2453	70.1492	0	0	0
86.7647	96.2264	92.1875	86.6667	91.8033	80.5556	97.2222	80	51.282	0	0	0
95.6522	87.5	82.6923	97.7778	0	80	80	100	77.6471	0	0	0
100	94.4444	97.1831	81.8182	58.6667	45.7627	83.3333	85.7143	91.3793	0	0	0
97.3684	100	98.5915	77.7778	75.9036	53.8462	86.3636	100	78	0	0	0
98.4375	100	86.2069	84.2857	63.2653	78.8461	95	100	94.9495	0	0	0
94.7368	100	85.7143	69.7674	82.3529	86.1539	90.7407	65.9574	89.7436	0	0	0
98.4848	95.5882	100	82.1429	77.7778	14.2857	70	100	87.0968	0	0	0
16.6667	0	96	51.8518	75	94.7368	84.6154	84.2105	96.1539	0	0	0
78.3333	91.6667	94.5206	78.7234	87.6712	44.8276	97.0149	64.1509	79.2453	0	0	0
82.8125	98.4127	94.5455	76.7442	95.1807	88.2353	89.2308	100	76.6667	0	0	0
100	96.875	100	78.5714	86.3636	83.5165	22.7273	72.973	67.9245	0	0	0
84.375	94	90.625	88.2353	97.2222	74.5763	98.5075	92.8571	77.193	0	0	0
72.549	9.43396	83.7838	93.2203	97.7011	5.55556	87.037	86.0465	94.4444	0	0	0
96.875	86	100	54.2857	82.1918	88.8889	96.4912	75	85.7143	0	0	0
95.5056	80.7692	94.8276	92.6829	90.1235	95.2381	84.507	95.1219	82.0513	0	0	0
87.931	98.1818	94.2308	75.5556	98.4848	78.9474	88	38.2353	39.1304	0	0	0
64.7059	36	94.1176	0	97.7528	89.0909	98.2456	93.3333		0	0	0
68.8312	86.0465	100	28.125	81.6667	98.6111	96.2963	94.1176		0	0	0
57.5	100	95.3488	57.8947	94.0476	83.9286	95.9184	90.9091		0	0	0
93.75	91.0714	85.0746	71.4286	84.1463	98.3051	88.1356	98.8235		0	0	0
94.2029	96.2264	90.1961	33.3333	90.4762	98.6842	93.0556	73.75		0	0	0
97.7778	92.1569	94.2529	0	92.3913	91.6667	93.6508	21.4286		0	0	0
91.1765	84.3137	100	0	56.7901	12.5	96.9697	58.9744		0	0	0
40.7407	85.7143	63.1579	89.1304	98.7654	81.8182	88.5714	40		0	0	0
95	2	98.3333	81.3953	39.6226	81.5385	80.6452	18.75		0	0	0
74.5098	9.61538	92.8571	23.5294	69.1358	80	96.5116	25.9259		0	0	0
97.1831	100	6.89655	71.7949	1.69491	56.8965	93.5484	30.9524		0	0	0
89.7959	100	82.7586	52.1739	86.4197	90.7692	44.0678	21.875		0	0	0
67.1429	82.9268	95.3125	72.973	4	69.697	100	20.8333		0	0	0
95.5882	75.6757	95.5752	0	3.33333	96	95.4545	72.2222		0	0	0
98.4848	83.3333	100	0	97.8022	96.2025	95.5224	78.0488		0	0	0
91.0714	100	38.7097	26.3158	77.6119	98.4615	100	0		0	0	0
100	95.7447	86.747	86.1111	66.6667	89.5833	98.3051	93.3333		3.33333	0	0
76.9231	90.7407	86.8852	55.1724	74.7126	80	82.3529	11.1111		0	0	0
89.4737	81.3953	91.9355	41.3793	90.566	91.6667	98.7013	84.8485		11.7647	0	0
89.5522	89.1892	94.8718	4.7619	84.8485	79.7619	94.186	79.5918		0	0	0
97.8723	98.0392	82.0513	3.125	92.7835	101.961	98.2759	12		0	0	0
100	93.1034	86.7925	22.5	91.1392	92.7711	73.9726	76.9231		0	0	0
97.2603	82.5	92.8571	81.25	96.4286	55.5556	79.3103	12.5		0	0	0
74.5763	85.4167	97.6191	61.5385	90.625	93.5484	92.3077	48.5714			0	0
85.9649	96.7742	97.3684	56.4103	95.3125	84.7222	86.1539	53.125			0	0
90	77.0833	100	38.0952	97.6744	73.7705	92.5373	79.1667			0
94.3396	93.3333	98.4127	45.4545	97.1429	87.234	95.5882	60			0
48.2143	95.5556	96.3636	0	79.3651		96.8254	52.6316			0
95.2381	97.5	89.7959	20	92.2222		93.2203	80			0
92.7273	88.8889	98.3051	54.5455	97.2973			72.2222			0
89.8734	97.9167	98.4615	0	92.5926			66.6667			0
	90.9091	94.4444	42.3077	97.4026			9.09091			0
	100	95.9184	41.1765	92.5926			24.4898			0
	56.4516	96.7213	14.2857	95						0
	97.7273	85.7143	60	91.6667						0
	91.6667	100	97.2222	97.2222						0
	100	90.3846	78.3133	78.3133						0
	92.3077	94.3662	94.2029	94.2029						0
	87.5		98.0769	98.0769						0
	0		92.4242	92.4242						0
	0		95.8904	95.8904
	90.9091		31.6667	31.6667
	82.2222		83.9286	83.9286
	98.2759		88.3333	88.3333
	94.2857		90.5405	90.5405
	0		93.421	93.421
	95.2381		92.1053	92.1053
	89.7436		29.6703	29.6703
	100		98.5294	98.5294
				91.6667
				88.8889
				93.8272

## Sheet: Fig 1C
	Week-1				Week-2				Week-3				Week-4				Week-6				Week-8				Week-10				Week-12
wPip-tet	82.5	81.05	86.28	86.97	66.667	76.8	89.542	89.552	64.216	65.471	81.564	77.019	75	75.573	84.286	87.264	70.5	78.13	68.84	81.78	68.927	64.26	63.607	71.39	55.556	59.159	78.033	61.429	44.206	35.783	44.444	61.176
wPip	57.5	60.93	47.71	52	65.347	59.898	25.553	45.352	17.587	14.44	12.762	22.703	7.1429	4.918	9.7643	11.528	7.57	1.235	0	2.817	1.4706	0	3.2922	0	0	1.1905	0.4525	0	0	0	2.3121	4.1916
wRi-tet	89.8	90.29	96.94	91.38	96.571	83.539	90.625	94.702	91.837	82.192	94.764	83.721	85.799	78.733	88.679	87.967	88	80.6	92.19	73.26	93.706	84.242	95.37	90.947	90.083	88.293	85.816	83.465	85.161	67.742	85.034	80.128
wRi	87.6	94.54	90.83	89.77	95.187	90.955	87.978	95.098	89.474	85.635	93.496	89.394	80.417	87.73	89.697	80.995	88.9	87.31	83.23	79.92	81.159	90.789	85.714	83.333	88.797	82.414	68.116	71.845	46.927	55.09	58.553	58.757
wCS-tet	89.9	87.11	84.25	87.87	87.143	81.961	80.682	79.487	80.791	81.287	87.037	71.429	83.735	88.068	76.515	66.484	74.2	71.93	78.83	69.23	76.08	78.113	87.347	72.321	75.429	76.733	83.544	84.348	71.779	74.757	76.119	83.673
wCS	71.7	83.64	81.95	83.45	82.249	82.775	82.828	76.613	66.355	80.435	71.859	78.367	63.804	73.361	66.184	56.25	52.3	64.55	65.12	49.76	60.211	78.667	70.725	74.095	59.248	70.588	58.416	41.026	27.232	54.357	44.898	13.355
wMel-tet	84.5	86.22	80.52	92.27	88.82	76.316	80.451	83.243	73.889	79.535	78.261	81.061	84.926	89.157	78.528	75.949	81.5	74.35	69.29	74.65	69.458	70.455	67.029	76.736	74.302	75.472	65.164	82.857	65.909	62.428	61.355	62.712
wMel	76.5	88.15	75.53	85.71	88.542	76.325	67.273	81.564	80.193	64.641	72.781	76.642	68.929	70.259	69.832	67.778	66.5	70.3	67.86	60.85	52.482	56.777	65.138	62.23	63.78	58.958	62.105	65.385	46.415	19.136	33.478	33.657

## Sheet: Fig 2
Males	Rep. 1									Rep. 2									Rep. 3									Females	Rep. 1									Rep. 2									Rep. 3
	wMelF		wMelCS		wRi		wPip			wMelF		wMelCS		wRi		wPip			wMelF		wMelCS		wRi		wPip				wMelF		wMelCS		wRi		wPip			wMelF		wMelCS		wRi		wPip			wMelF		wMelCS
	Tet	Wolb.	Tet	Wolb.	Tet	Wolb.	Tet	Wolb.		Tet	Wolb.	Tet	Wolb.	Tet	Wolb.	Tet	Wolb.		Tet	Wolb.	Tet	Wolb.	Tet	Wolb.	Tet	Wolb.			Tet	Wolb.	Tet	Wolb.	Tet	Wolb.	Tet	Wolb.		Tet	Wolb.	Tet	Wolb.	Tet	Wolb.	Tet	Wolb.		Tet	Wolb.	Tet
Day	dead	dead	dead	dead	dead	dead	dead	dead		dead	dead	dead	dead	dead	dead	dead	dead		dead	dead	dead	dead	dead	dead	dead	dead			dead	dead	dead	dead	dead	dead	dead	dead		dead	dead	dead	dead	dead	dead	dead	dead		dead	dead	dead
0	150	132	139	146	152	141	147	152		153	151	134	144	140	148	145	146		148	131	152	144	134	156	138	118			142	151	139	128	130	125	135	144		146	128	136	130	135	142	138	135		149	153	137
1	0	0	0	0	0	0	0	0		0	0	0	0	0	0	0	0		0	0	0	0	0	0	1	0			0	0	0	0	0	0	0	0		0	0	0	0	0	0	0	0		0	0	0
2	0	0	0	0	0	0	0	0		0	0	0	0	0	1	0	0		0	0	0	0	0	2	0	0			0	0	0	0	0	0	0	0		0	0	0	0	0	0	0	0		0	0	0
3	0	0	0	1	0	0	0	0		0	0	0	0	1	0	0	0		0	0	0	0	0	0	0	1			0	0	0	0	0	0	0	0		0	0	0	0	0	0	0	0		0	0	0
4	0	0	0	0	0	0	0	0		0	0	0	0	0	2	0	0		0	0	0	0	1	0	0	0			0	0	0	0	0	0	0	0		0	0	0	0	0	0	0	0		0	0	0
5	0	0	0	0	1	0	0	1		0	0	0	0	0	0	0	1		0	0	0	1	0	1	0	0			0	0	0	0	0	0	0	0		0	0	0	0	0	0	0	0		0	0	0
6	0	0	1	0	0	0	0	0		0	0	0	0	0	3	0	0		0	0	1	0	0	0	0	1			0	0	0	0	0	0	0	0		0	0	0	0	0	0	0	0		0	0	0
7	0	0	1	2	4	3	0	1		1	0	1	0	1	1	3	1		0	1	1	0	0	2	0	2			0	1	1	0	0	0	0	1		0	0	0	0	0	0	1	0		0	0	0
8	0	0	2	0	3	4	1	3		0	0	1	1	6	7	0	3		0	0	0	2	4	5	2	4			0	0	0	0	1	0	0	1		0	0	0	0	0	1	0	0		0	1	1
9	0	0	2	0	2	2	0	3		0	0	0	0	1	1	3	2		0	1	0	0	1	0	0	4			0	0	0	0	1	0	0	0		0	0	0	0	0	1	0	2		0	1	0
10	1	0	0	4	5	3	2	3		0	2	3	1	7	3	2	6		2	7	3	3	2	3	3	3			0	0	11	1	5	1	0	2		4	0	2	3	2	2	1	0		1	0	1
11	3	0	2	1	2	4	1	4		1	1	3	4	10	5	3	1		1	2	5	0	2	1	0	1			0	0	0	1	0	1	0	1		0	0	0	1	1	1	0	1		0	0	0
12	2	0	0	2	4	4	1	2		3	0	4	3	3	6	1	1		1	0	0	0	3	5	0	2			1	0	0	1	0	0	0	1		0	0	0	1	1	0	0	1		0	0	0
13	2	0	1	3	3	1	3	1		1	0	4	5	10	15	2	2		2	1	2	1	0	1	4	3			0	0	0	1	0	0	0	0		0	0	0	0	1	0	0	0		0	0	1
14	1	1	6	1	6	6	3	2		1	1	2	4	4	13	0	3		0	1	2	3	7	7	4	1			0	1	0	2	0	2	1	0		0	0	0	3	1	1	1	0		0	0	0
15	4	5	6	4	3	5	2	6		0	0	4	2	10	5	6	2		3	2	3	6	5	5	2	2			0	0	0	0	2	0	0	0		1	0	0	0	2	0	0	0		0	0	0
16	2	0	2	2	9	9	5	3		2	2	3	5	6	2	1	0		1	1	2	1	4	5	1	2			0	0	1	1	1	0	0	0		0	0	0	1	0	1	1	0		0	0	0
17	4	4	6	5	6	8	3	7		3	2	7	7	4	2	5	5		1	1	3	6	7	6	4	3			0	0	1	2	1	0	0	0		1	0	0	1	2	1	0	0		0	0	0
18	2	2	7	4	4	4	2	2		1	3	3	5	11	1	2	2		2	0	6	2	5	7	6	4			0	0	2	0	0	0	1	0		0	0	2	2	3	0	0	1		0	0	1
19	2	10	8	5	8	8	4	9		7	10	0	5	10	3	4	6		8	2	8	2	8	9	1	4			1	1	1	1	0	0	1	0		2	0	0	1	1	0	0	0		0	1	1
20	2	1	6	3	7	3	1	6		1	6	6	4	11	6	6	1		1	0	5	3	6	6	3	2			0	0	1	0	0	2	0	1		0	0	0	1	1	0	1	0		0	0	1
21	10	5	8	3	10	6	7	7		2	2	8	5	7	9	8	10		5	4	8	5	14	13	6	7			0	0	1	1	0	0	0	3		0	0	0	1	1	0	1	0		0	0	0
22	4	4	6	10	7	13	5	10		2	3	3	3	5	5	6	5		5	5	2	4	9	11	4	8			0	1	1	1	1	1	0	1		0	0	1	1	1	0	0	0		0	0	0
23	5	2	6	4	7	11	4	6		2	0	3	7	2	4	2	0		4	3	2	4	6	4	3	6			0	0	1	0	0	0	1	0		0	1	2	0	0	1	0	0		0	1	0
24	6	3	9	9	14	5	6	4		6	2	6	5	4	10	6	9		4	4	13	6	12	10	13	6			0	0	1	1	3	0	1	0		0	0	4	0	2	0	0	0		0	0	0
25	7	3	4	5	7	5	4	3		8	2	10	3	5	4	1	8		5	4	3	4	4	6	6	7			0	0	1	0	0	0	0	2		1	0	1	3	0	0	0	0		0	0	1
26	2	3	3	4	6	7	5	4		4	3	2	12	2	3	6	7		7	3	9	10	1	4	4	3			0	2	1	0	1	0	0	0		0	0	0	2	0	0	1	1		0	0	1
27	3	2	7	4	6	4	4	5		5	7	4	5	1	4	4	1		9	2	6	5	4	5	1	3			0	0	3	0	2	1	0	0		0	0	1	1	0	3	1	1		0	1	1
28	1	6	3	4	1	2	5	3		8	5	6	5	1	2	2	5		4	3	7	4	2	5	3	7			0	2	2	0	0	0	0	1		2	0	0	0	0	0	0	1		1	0	0
29	5	2	5	4	2	3	4	5		9	5	7	4	3	1	10	4		4	7	14	8	2	7	5	3			0	1	2	1	0	0	0	2		0	0	2	2	2	2	2	2		1	1	1
30	13	6	12	7	4	3	4	8		15	10	4	6	3	9	4	2		9	6	5	10	3	8	6	3			0	0	2	2	0	1	0	0		0	1	0	0	0	1	1	2		0	0	3
31	2	2	2	5	5	2	5	5		2	2	1	3	2	3	1	5		7	6	7	3	1	5	3	0			0	0	0	0	1	2	0	0		0	0	0	0	1	1	1	1		0	0	2
32	3	6	3	4	3	3	10	2		5	6	5	4	0	3	5	4		6	7	3	7	1	2	1	6			0	0	0	1	2	0	2	3		1	1	0	0	1	0	0	0		1	0	2
33	7	5	1	9	1	5	5	6		8	6	5	7	0	2	2	5		3	12	4	6	3	1	3	4			0	0	1	1	2	0	0	1		1	0	4	2	0	2	4	4		0	0	0
34	6	6	1	4	2	5	5	3		5	6	3	7	1	4	3	5		2	6	1	9	3	5	0	4			0	0	0	5	2	2	2	3		3	0	0	4	1	4	1	2		1	0	3
35	8	5	1	4	1	0	2	2		8	5	3	1	1	2	1	4		5	7	5	9	0	2	1	11			0	0	3	1	2	0	3	2		0	1	4	1	4	1	1	1		0	2	2
36	4	4	3	5	1	1	8	1		0	4	2	1	0	4	4	2		4	2	0	1	3	0	3	1			0	0	1	2	2	2	3	2		0	0	1	1	3	1	2	0		0	0	2
37	4	4	2	7	1	0	6	1		5	5	7	2	3	1	10	4		5	5	4	1	2	0	3	0			0	0	4	2	1	2	0	0		0	0	3	2	2	5	4	5		0	0	3
38	2	2	1	1	1	1	4	5		7	5	3	6	1	0	5	2		3	4	4	1	1	0	4	0			1	0	4	2	2	3	5	5		0	0	2	2	0	3	3	0		0	0	2
39	4	4	3	2	2	1	2	1		3	4	3	0	0	0	1	5		2	4	4	3	3	0	0	0			0	1	1	0	1	5	1	2		0	0	3	2	1	3	6	2		0	0	3
40	6	4	2	3	1	0	4	2		7	1	1	2	2	0	4	6		3	8	3	1	1	2	0	0			0	0	4	0	2	3	3	4		0	0	1	0	1	3	0	3		0	1	1
41	1	1	3	2	1	0	2	2		1	4	1	2	0	1	4	3		5	7	3	1	1	0	4	0			1	1	3	1	0	2	2	1		0	0	3	0	0	3	5	1		0	1	4
42	6	0	2	2	1	0	0	3		0	7	0	0	0	0	3	0		4	0	2	1	2	1	2	0			1	0	3	6	3	1	0	6		0	0	1	5	1	2	3	3		1	1	2
43	3	0	0	0	0	0	1	1		1	2	2	0	0	0	0	2		2	2	0	2	0	0	2	0			1	0	6	2	3	3	1	5		0	0	2	0	2	2	1	4		4	1	3
44	4	0	0	3	1	0	0	2		1	4	1	2	0	0	3	1		2	0	0	3	0	0	6	0			3	0	2	3	0	8	1	2		2	0	1	1	1	4	2	2		1	0	5
45	0	1	1	2	0	0	3	2		0	2	0	0	1	1	1	2		4	1	1	0	0	0	2	0			1	1	1	1	3	2	2	2		0	0	2	0	1	3	2	4		1	1	4
46	1	2	0	1	0	0	4	1		3	1	0	1	1	0	0	0		2	0	0	1	1	0	0	0			1	3	2	3	2	4	5	2		1	0	2	3	2	6	6	1		3	1	1
47	2	3	0	0	0	0	1	2		1	1	1	0	0	0	0	1		3	0	0	1	0	0	1	0			0	0	2	0	2	3	0	2		2	0	1	1	6	2	3	5		0	0	1
48	1	6	0	0	0	0	0	1		1	1	1	4	0	0	1	0		3	0	0	1	0	0	1	0			0	0	3	2	2	2	3	7		0	0	4	2	0	4	2	3		2	3	1
49	1	1	0	0	0	0	0	1		2	2	0	0	0	0	0	4		0	0	0	1	0	0	2	0			0	2	1	3	0	4	0	4		1	1	5	0	2	1	2	2		1	1	2
50	0	1	0	0	0	0	0	1		2	4	0	1	0	0	1	1		1	0	0	1	0	0	2	0			0	0	1	3	4	6	1	1		0	3	3	0	2	6	5	2		0	2	3
51	1	3	0	0	0	0	3	0		1	2	0	0	0	0	1	0		1	0	0	0	0	0	3	0			1	1	2	2	5	10	2	3		1	0	2	5	7	6	2	3		3	0	3
52	1	1	0	0	0	0	0	0		1	2	0	0	0	0	2	0		1	0	0	0	0	0	2	0			0	2	1	2	2	3	2	3		1	1	2	1	1	6	2	1		3	0	3
53	0	4	0	0	0	0	1	0		1	1	1	0	0	0	0	1		0	0	0	0	0	0	1	0			3	3	2	3	1	3	7	2		0	1	1	3	1	0	4	5		1	0	3
54	0	2	1	0	0	0	0	0		1	0	0	0	0	0	2	1		1	0	0	0	0	0	1	0			2	1	0	4	1	4	2	2		1	0	3	3	0	6	4	2		0	0	1
55	0	1	0	1	0	0	2	0		1	0	0	0	0	0	1	0		0	0	0	0	0	0	2	0			1	0	1	2	6	5	0	6		1	1	8	2	2	4	5	4		0	2	2
56	0	0	0	0	0	0	2	0		1	3	0	0	0	0	0	0		0	0	0	0	0	0	0	0			2	0	2	3	4	7	5	2		0	2	4	2	3	6	2	0		1	1	3
57	1	0	0	0	0	0	0	0		0	0	0	0	0	0	1	0		0	0	1	0	0	0	2	0			1	1	0	1	0	8	9	3		0	0	2	3	5	4	3	5		3	3	1
58	0	1	0	0	0	0	0	0		0	2	0	0	0	0	0	0		0	0	0	0	0	0	1	0			4	2	3	0	4	2	5	3		1	2	3	2	5	2	2	4		5	2	4
59	0	0	0	0	0	0	0	0		0	0	0	0	0	0	1	0		0	0	0	1	0	0	1	0			0	0	0	2	1	1	6	0		0	2	1	2	4	2	1	3		2	3	2
60	1	0	0	0	0	0	0	0		1	0	0	0	0	0	0	1		0	0	0	0	0	0	0	0			3	0	3	2	2	1	2	2		0	0	2	3	4	2	4	2		1	0	1
61	0	0	0	0	0	0	0	0		0	2	0	0	0	0	0	0		0	0	0	0	0	0	1	0			1	1	3	0	3	1	2	1		0	3	1	1	6	4	1	4		3	0	2
62	0	2	0	0	0	0	0	0		0	0	0	0	0	0	0	0		0	0	0	0	0	0	0	0			2	1	3	2	2	3	1	4		0	3	0	0	4	0	4	2		2	1	1
63	0	0	0	0	0	0	0	0		0	0	0	0	0	0	0	0		0	0	0	0	0	0	0	0			1	3	0	3	4	2	7	3		2	2	1	3	1	3	2	5		0	4	2
64	0	0	0	0	0	0	0	0		0	0	0	0	0	0	0	0		1	0	0	0	0	0	0	0			3	1	2	1	4	2	3	3		2	1	0	0	3	1	0	4		1	1	1
65	0	1	0	0	0	0	0	0		0	0	0	0	0	0	0	0		0	0	0	0	0	0	0	0			1	2	2	1	5	4	1	2		2	0	3	2	1	3	1	4		2	0	1
66	0	0	0	0	0	0	0	0		2	0	0	0	0	0	0	0		0	0	0	0	0	0	0	0			2	2	0	1	4	2	1	6		3	2	2	1	3	2	5	0		1	3	0
67	0	0	0	0	0	0	0	0		0	0	0	0	0	0	1	0		0	0	0	0	0	0	0	0			0	1	1	1	2	1	2	3		1	2	0	2	2	6	4	4		0	4	6
68	0	1	0	0	0	0	0	0		0	0	0	0	0	0	0	0		0	0	0	0	0	0	0	0			4	4	4	2	4	0	2	0		3	3	2	0	5	2	2	0		6	2	0
69	0	0	0	0	0	0	1	0		0	0	0	0	0	0	0	0		0	0	0	0	0	0	0	0			2	2	2	2	5	1	3	0		2	7	1	2	3	2	1	6		3	1	3
70	0	0	0	0	0	0	0	0		0	0	0	0	0	0	0	0		0	0	0	0	0	0	0	0			1	1	0	1	2	0	1	3		2	2	1	2	2	2	0	1		4	3	2
71	0	0	0	0	0	0	0	0		0	1	0	0	0	0	0	0		0	0	0	0	0	0	0	0			0	3	1	1	2	0	0	5		3	0	2	1	2	0	1	0		4	2	0
72	0	0	0	0	0	0	0	0		0	0	0	0	0	0	0	0		0	0	0	0	0	0	0	0			3	3	3	2	2	0	4	3		3	4	0	0	2	1	2	0		3	5	4
73	0	0	0	0	0	0	0	0		0	0	0	0	0	0	0	0		0	0	0	0	0	0	0	0			7	1	1	3	3	1	1	4		2	2	1	7	2	2	1	1		3	6	0
74	0	0	0	0	0	0	0	0		0	0	0	0	0	0	0	0		0	0	0	0	0	0	0	0			4	1	2	0	0	0	2	0		6	4	0	2	2	2	2	5		3	1	0
75	0	0	0	0	0	0	0	0		0	0	0	0	0	0	0	0		0	0	0	0	0	0	0	0			11	7	1	3	1	1	0	2		2	1	0	2	0	0	5	2		2	3	2
76	0	0	0	0	0	0	0	0		0	0	0	0	0	0	0	0		0	0	0	0	0	0	0	0			7	2	1	1	0	0	1	1		1	3	2	0	1	1	3	2		5	2	3
77	0	0	0	0	0	0	0	0		0	0	0	0	0	0	0	0		0	0	0	0	0	0	0	0			1	2	0	2	1	0	2	1		3	5	2	2	1	0	1	1		2	3	1
78	0	0	0	0	0	0	0	0		0	0	0	0	0	0	0	0		0	0	0	0	0	0	0	0			5	4	1	1	1	0	2	0		1	3	2	2	0	1	0	0		2	1	2
79	0	0	0	0	0	0	0	0		0	0	0	0	0	0	0	0		0	0	0	0	0	0	0	0			0	2	1	2	0	0	1	0		1	1	2	1	1	0	1	0		3	5	1
80	0	0	0	0	0	0	0	0		0	0	0	0	0	0	0	0		0	0	0	0	0	0	2	0			2	1	2	2	2	0	3	1		3	4	4	2	2	1	0	0		1	4	1
81	0	0	0	0	0	0	0	0		0	0	0	0	0	0	0	0		0	0	0	0	0	0	0	0			3	1	0	1	0	0	1	0		2	2	0	0	1	0	0	0		4	4	1
82	0	0	0	0	0	0	0	0		0	0	0	0	0	0	0	0		0	0	0	0	0	0	0	0			3	3	0	1	0	0	3	2		3	2	1	3	1	0	3	1		2	2	1
83	0	0	0	0	0	0	0	0		0	0	0	0	0	0	0	0		0	0	0	0	0	0	0	0			0	3	1	3	0	0	0	0		5	6	0	3	1	0	1	2		5	3	1
84	0	0	0	0	0	0	0	0		0	0	0	0	0	0	0	0		0	0	0	0	0	0	0	0			0	6	1	4	0	0	1	0		2	2	3	1	0	0	0	0		2	5	1
85	0	0	0	0	0	0	0	0		0	0	0	0	0	0	0	0		0	0	0	0	0	0	0	0			0	2	2	1	0	0	0	1		2	3	1	3	1	0	0	0		2	7	0
86	0	0	0	0	0	0	0	0		0	0	0	0	0	0	0	0		0	0	0	0	0	0	0	0			3	3	1	3	1	0	1	1		0	2	2	2	0	0	1	1		1	1	1
87	0	0	0	0	0	0	0	0		0	0	0	0	0	0	0	0		0	0	0	0	0	0	0	0			0	3	0	0	0	0	3	0		2	0	2	1	1	0	0	0		1	5	4
88	0	0	0	0	0	0	0	0		0	0	0	0	0	0	0	0		0	0	0	0	0	0	0	0			2	1	0	0	0	0	1	0		1	1	3	1	0	0	0	1		3	6	1
89	0	0	0	0	0	0	0	0		0	0	0	0	0	0	0	0		0	0	0	0	0	0	0	0			3	2	0	1	0	0	0	0		4	4	1	0	1	0	0	1		1	6	1
90	0	0	0	0	0	0	0	0		0	0	0	0	0	0	0	0		0	0	0	0	0	0	0	0			0	4	3	0	1	0	0	1		4	1	0	1	1	0	1	0		4	2	2
91	0	0	0	0	0	0	0	0		0	0	0	0	0	0	0	0		0	0	0	0	0	0	0	0			1	4	1	1	1	0	0	1		4	1	0	1	1	0	0	0		4	3	0
92	0	0	0	0	0	0	0	0		0	0	0	0	0	0	0	0		0	0	0	0	0	0	0	0			2	4	1	2	0	0	0	0		1	3	1	0	0	0	0	0		1	0	0
93	0	0	0	0	0	0	0	0		0	0	0	0	0	0	0	0		0	0	0	0	0	0	0	0			2	5	0	0	0	0	1	0		2	4	0	0	0	0	0	0		3	2	2
94	0	0	0	0	0	0	0	0		0	0	0	0	0	0	0	0		0	0	0	0	0	0	0	0			2	2	2	0	0	0	0	0		1	1	4	0	0	0	0	0		1	2	2
95	0	0	0	0	0	0	0	0		0	0	0	0	0	0	0	0		0	0	0	0	0	0	0	0			5	5	0	0	0	0	1	0		2	3	1	1	0	0	0	0		1	5	1
96	0	0	0	0	0	0	0	0		0	0	0	0	0	0	0	0		0	0	0	0	0	0	0	0			4	0	2	1	0	0	1	0		2	2	1	1	0	0	0	1		0	3	2
97	0	0	0	0	0	0	0	0		0	0	0	0	0	0	0	0		0	0	0	0	0	0	0	0			0	1	2	0	0	0	0	0		4	3	1	0	0	0	0	0		1	1	0
98	0	0	0	0	0	0	0	0		0	0	0	0	0	0	0	0		0	0	0	0	0	0	0	0			1	2	2	0	0	0	2	0		3	1	1	1	0	0	1	1		2	2	1
99	0	0	0	0	0	0	0	0		0	0	0	0	0	0	0	0		0	0	0	0	0	0	0	0			1	2	1	0	0	0	0	0		8	2	0	0	0	0	0	0		1	0	1
100	0	0	0	0	0	0	0	0		0	0	0	0	0	0	0	0		0	0	0	0	0	0	0	0			3	2	0	0	0	0	0	0		0	2	0	0	0	0	0	0		1	1	0
101	0	0	0	0	0	0	0	0		0	0	0	0	0	0	0	0		0	0	0	0	0	0	0	0			0	1	0	0	0	0	0	0		2	0	0	0	0	0	1	0		1	0	0
102	0	0	0	0	0	0	0	0		0	0	0	0	0	0	0	0		0	0	0	0	0	0	0	0			0	0	0	0	0	0	0	0		1	1	0	0	0	0	0	0		1	2	0
103	0	0	0	0	0	0	0	0		0	0	0	0	0	0	0	0		0	0	0	0	0	0	0	0			1	3	1	1	0	0	1	0		1	1	0	2	0	0	0	0		2	0	0
104	0	0	0	0	0	0	0	0		0	0	0	0	0	0	0	0		0	0	0	0	0	0	0	0			2	4	0	0	0	0	0	0		3	1	1	0	0	0	0	0		0	2	0
105	0	0	0	0	0	0	0	0		0	0	0	0	0	0	0	0		0	0	0	0	0	0	0	0			0	2	0	1	0	0	0	0		1	2	0	0	0	0	0	0		5	2	0
106	0	0	0	0	0	0	0	0		0	0	0	0	0	0	0	0		0	0	0	0	0	0	0	0			1	0	0	0	0	0	1	0		1	3	1	0	0	0	0	0		0	0	1
107	0	0	0	0	0	0	0	0		0	0	0	0	0	0	0	0		0	0	0	0	0	0	0	0			1	4	0	0	0	0	0	0		2	0	0	0	0	0	0	0		0	0	0
108	0	0	0	0	0	0	0	0		0	0	0	0	0	0	0	0		0	0	0	0	0	0	0	0			0	3	0	1	0	0	0	0		1	0	0	0	0	0	0	0		3	0	0
109	0	0	0	0	0	0	0	0		0	0	0	0	0	0	0	0		0	0	0	0	0	0	0	0			2	0	0	1	0	0	0	0		2	1	1	0	0	0	0	0		3	0	0
110	0	0	0	0	0	0	0	0		0	0	0	0	0	0	0	0		0	0	0	0	0	0	0	0			3	1	0	0	0	0	0	0		0	2	0	1	0	0	0	0		0	1	0
111	0	0	0	0	0	0	0	0		0	0	0	0	0	0	0	0		0	0	0	0	0	0	0	0			0	2	0	0	0	0	0	0		0	0	0	0	0	0	0	0		0	1	0
112	0	0	0	0	0	0	0	0		0	0	0	0	0	0	0	0		0	0	0	0	0	0	0	0			1	0	0	0	0	0	0	0		1	1	0	0	0	0	0	0		0	0	0
113	0	0	0	0	0	0	0	0		0	0	0	0	0	0	0	0		0	0	0	0	0	0	0	0			0	0	0	0	0	0	0	0		0	0	0	0	0	0	0	0		0	0	0
114	0	0	0	0	0	0	0	0		0	0	0	0	0	0	0	0		0	0	0	0	0	0	0	0			0	0	0	0	0	0	0	0		0	0	0	0	0	0	0	0		0	0	0
115	0	0	0	0	0	0	0	0		0	0	0	0	0	0	0	0		0	0	0	0	0	0	0	0			2	4	0	0	0	0	0	0		3	0	0	0	0	0	1	0		5	1	0
116	0	0	0	0	0	0	0	0		0	0	0	0	0	0	0	0		0	0	0	0	0	0	0	0			1	0	0	0	0	0	0	0		2	0	0	0	0	0	0	0		0	0	0
117	0	0	0	0	0	0	0	0		0	0	0	0	0	0	0	0		0	0	0	0	0	0	0	0			1	0	0	0	0	0	0	0		0	0	0	0	0	0	0	0		0	0	0
118	0	0	0	0	0	0	0	0		0	0	0	0	0	0	0	0		0	0	0	0	0	0	0	0			1	0	0	0	0	0	0	0		1	1	0	0	0	0	0	0		0	1	0
119	0	0	0	0	0	0	0	0		0	0	0	0	0	0	0	0		0	0	0	0	0	0	0	0			1	1	0	0	0	0	0	0		1	0	0	0	0	0	0	0		0	0	0
120	0	0	0	0	0	0	0	0		0	0	0	0	0	0	0	0		0	0	0	0	0	0	0	0			0	0	0	0	0	0	0	0		1	0	0	0	0	0	0	0		0	0	0
121	0	0	0	0	0	0	0	0		0	0	0	0	0	0	0	0		0	0	0	0	0	0	0	0			5	0	0	0	0	0	0	0		0	1	0	0	0	0	0	0		0	0	0
122	0	0	0	0	0	0	0	0		0	0	0	0	0	0	0	0		0	0	0	0	0	0	0	0			0	0	0	0	0	0	0	0		0	0	0	0	0	0	0	0		2	1	0
123	0	0	0	0	0	0	0	0		0	0	0	0	0	0	0	0		0	0	0	0	0	0	0	0			0	0	0	0	0	0	0	0		2	0	0	0	0	0	0	0		0	0	0
[truncated: 5 more columns]

## Sheet: Fig 3A
Day 5					Day 10					Day 15
wMelCS	wPip	wRi	wMel		wMelCS	wPip	wRi	wMel		wMelCS	wPip	wRi	wMel
9.175	8.223	4.743	4.963		8.324	4.157	2.888	2.872		5.872	3.84	2.011	2.716
7.103	9.149	3.559	6.89		4.991	3.016	2.412	2.258		7.443	5.733	3.561	3.242
6.866	6.946	4.46	6.385		6.481	5.43	2.715	2.589		8.662	6.035	3.411	3.095
8.617	13.75	4.336	8.45		5.553	5.846	4.208	6.532		6.149	6.486	4.468	6.245
8.283	10.36	5.282	7.778		0.2744	6.466	4.944	2.063		4.539	2.755	3.029	8.104
8.631	15.2	7.22	8.489		2.557	7.011	4.379	6.015		5.012	4.122	2.08	5.724
10.07	15.19	4.143	8.276		7.307	3.236	4.719	3.223		4.546	6.275	5.21	7.995
11.69	18.45	5.975	5.01		6.802	4.032	3.069	2.4		8.297	4.33	1.904	5.198
9.187	10.52	6.324	10.02		8.784	8.268	4.462	6.15		7.567	4.114	4.764	5.743
6.596	13.89	2.92	8.517		5.201	8.486	3.035	9.014		7.411	8.569	3.042	4.905
11.39	13.64	3.318	7.587		7.014	5.86	2.833	2.362		6.862	7.308	4.205	3.682
10.53	14.26	6.619	10.68		4.807	5.811	2.095	5.455		6.187	4.958	3.333	7.525
10.37	10.98	5.943	9.566		6.731	5.127	2.259	5.329		5.103	6.813	1.863	7.615
9.839	14.31	5.251	5.704		6.356	6.391	3.766	2.792		7.383	4.158	1.727	4.266
8.304	13.29	1.104	9.228		3.415	6.441	5.907	2.743		5.336	4.166	3.71	7.553
9.723	14.54	3.487	9.194		7.624	6.573	3.796	3.219		5.066	5.185	5.093	3.627
6.156	13.2	4.278	7.225		10.85	5.908	3.528	2.034		4.016	3.685	2.873	4.508
9.618	10.01	5.318	7.033		5.497	7.359	5.473	1.746		7.583	5.859	4.363	8.911
6.604	9.375	6.838	5.809		5.058	9.793	1.67	3.439		8.024	5.402	3.137	3.233
10.09	16.35	4.984	6.88		4.842	7.261	2.663	3.703		5.423	6.561	3.592	3.06
8.688	8.904	3.177	4.643		6.958	5.577	2.696	3.085		7.377	6.601		3.444
9.371	11.44	4.362	8.568		4.783	5.695	2.927	2.203		5.102	7.326		3.155
9.747	6.727	2.618			8.419	4.779	1.812			5.837	4.934		2.669

## Sheet: Fig 4
wMelf			wMelf tet			wRi			wRi tet			wMelCS			wMelCS tet
Head	Body		Head	Body		Head	Body		Head	Body		Head	Body		Head	Body
0	0		0	0		0	0		0	0		0	0		0	0
0	0		0	0		0	0		0	0		0	0		0	0
0	0		0	0		0	0		0	0		0	0		0	14000
0	0		0	0		0	1490		0	0		0	0		153000	24200
0	0		0	0		0	7490		1250	5930		0	0		962000	66400
0	0		0	1400		0	9580		64800	6390		0	0		1160000	169000
0	0		0	1550		0	12700		88700	10800		0	0		1220000	1540000
0	0		0	5480		0	13300		254000	118000		0	0		1390000	1580000
0	0		0	5930		0	39900		352000	284000		0	0		1650000	2230000
0	0		0	6390		0	64600		1150000	598000		0	0		2150000	2590000
0	0		0	10800		1080	514000		1210000	2260000		0	0		2150000	3280000
0	0		0	21900		1510	1720000		1910000	4140000		0	0		2290000	3590000
0	0		0	38200		1510	1740000		2050000	6080000		0	0		2330000	3720000
0	0		0	118000		2550	2430000		2160000	10200000		0	0		2680000	4930000
0	0		1250	215000		3140	3460000		2900000	14300000		0	0		2920000	5270000
0	0		250000	284000		4680	4010000		2970000	18700000		0	0		2960000	5730000
0	0		254000	598000		5880	6430000		2980000	20000000		0	0		2960000	6240000
0	0		766000	1560000		7010	6500000		3070000	20700000		0	0		3050000	6740000
0	0		775000	1690000		8420	6790000		3100000	22500000		0	0		3170000	6980000
0	0		963000	2260000		8490	7360000		3120000	26100000		0	0		3520000	7650000
0	0		1000000	3370000		8520	7700000		3300000	27000000		0	0		3530000	7720000
0	0		1090000	3860000		9090	8020000		3570000	30500000		0	0		3620000	8020000
0	0		1470000	4140000		24100	8120000		3810000	34200000		0	0		3800000	8820000
0	0		1480000	5040000		25600	8750000		3840000	36400000		0	0		3830000	11100000
0	0		1490000	6080000		28400	10400000		3970000	37200000		0	0		3870000	11700000
0	0		1660000	6630000		30200	11000000		3970000	38000000		0	0		3930000	11700000
0	0		1830000	7610000		33600	11100000		3980000	38000000		0	0		3950000	13000000
0	0		1910000	8010000		33800	11700000		4040000	38700000		0	0		4200000	13900000
0	0		2050000	9000000		36600	11900000		4130000	40800000		0	0		4350000	14300000
0	0		2220000	9710000		48900	12200000		4150000	41500000		0	0		4360000	14700000
0	0		2260000	9860000		55400	12500000		4170000	42000000		0	0		4530000	15400000
0	0		2280000	10400000		58000	12600000		4560000	43100000		0	0		4610000	15900000
0	0		2280000	11600000		63400	12800000		4640000	43600000		0	0		4790000	17600000
0	0		2410000	12100000		71600	12800000		4780000	44100000		0	0		5000000	18100000
0	0		2810000	13700000		80700	13500000		5120000	44800000		0	0		5250000	19100000
0	0		2900000	13700000		84300	14200000		5170000	47200000		0	0		5420000	21500000
0	0		2970000	14000000		84900	14700000		5340000	48900000		0	0		5450000	23900000
0	0		2980000	14900000		88700	14700000		5520000	50500000		0	0		5690000	27400000
0	0		3020000	16200000		92700	15000000		5580000	52300000		0	0		5750000	28900000
0	0		3120000	17200000		104000	16400000		5770000	52600000		0	0		5780000	29200000
0	0		3210000	17900000		148000	17400000		5880000	52900000		0	0		5960000	29500000
0	0		3220000	20800000		150000	17500000		6260000	53000000		0	0		5970000	30700000
0	0		3360000	21300000		161000	17600000		6320000	53600000		0	0		6140000	30700000
0	0		3460000	21400000		169000	18000000		6360000	54000000		0	0		6220000	31100000
0	0		3510000	21700000		169000	18200000		6440000	56600000		0	0		6400000	31300000
0	0		3570000	22700000		180000	18900000		6450000	57700000		0	0		6520000	32500000
0	0		3810000	26100000		201000	19800000		6530000	57800000		0	0		6550000	33800000
0	0		3830000	26100000		207000	20000000		6540000	61000000		0	0		6600000	35000000
0	0		3840000	26700000		215000	20100000		6540000	62100000		0	0		6610000	38200000
0	0		3870000	27000000		233000	20200000		6960000	63500000		0	0		6700000	40100000
0	0		4020000	27200000		284000	20400000		7050000	64500000		0	0		6750000	42200000
0	0		4040000	28900000		289000	20900000		7360000	64800000		0	0		6890000	42500000
0	0		4150000	30500000		294000	22200000		7630000	65900000		0	0		7210000	50700000
0	0		4190000	33300000		337000	22600000		7670000	72400000		0	0		7830000	52300000
0	0		4400000	33400000		360000	22800000		7760000	74700000		0	0		7980000	52700000
0	0		4430000	33600000		377000	23600000		7850000	76100000		0	0		8170000	57600000
0	0		4640000	35400000		392000	24100000		7870000	79400000		0	0		8250000	58300000
0	0		5060000	36800000		434000	24200000		8170000	80000000		0	0		8610000	61500000
0	0		5170000	37300000		523000	25900000		8740000	80500000		0	0		9420000	68100000
0	0		5340000	38100000		548000	27000000		8920000	80800000		0	0		9650000	68600000
0	0		5450000	40200000		556000	27400000		9240000	81800000		0	0		9650000	73800000
0	0		6260000	40800000		560000	27800000		9410000	84000000		0	0		9890000	76200000
0	0		6270000	41800000		597000	28200000		9540000	84800000		0	0		11000000	94300000
0	0		6320000	42600000		615000	28300000		10200000	85700000		0	0		11100000	95400000
0	0		6340000	45500000		671000	29000000		10300000	85900000		0	0		12500000	104000000
0	0		6520000	47500000		695000	30300000		10600000	87400000		0	0		14400000	106000000
0	0		6940000	48900000		742000	31100000		10700000	91100000		0	0		14600000	117000000
0	0		7550000	49600000		747000	31500000		10900000	94100000		0	0		14700000	127000000
0	0		7760000	50500000		757000	31500000		11000000	94800000		0	0		14800000	136000000
0	0		8420000	53000000		775000	31800000		11000000	95100000		0	0		15900000	138000000
0	0		8450000	55900000		791000	31900000		11300000	107000000		0	0		24000000	159000000
0	0		9120000	61000000		838000	32100000		11400000	107000000		0	0		28100000	161000000
0	0		9420000	67700000		843000	33500000		11600000	108000000		0	0		28400000	166000000
0	0		11300000	78600000		860000	33600000		11700000	110000000		0	0		33100000	183000000
0	0		12300000	80800000		920000	34100000		11700000	113000000		0	0		41800000	233000000
0	0		14700000	90000000		929000	35400000		11800000	113000000		0	0		54000000	327000000
0	0		16500000	94800000		988000	36200000		11800000	128000000		0	0
0	0		19400000	108000000		1010000	36500000		11800000	128000000		0	0		73 of 76	74 of 76
0	0		22500000	110000000		1010000	40700000		12200000	130000000		0	0
0	0		22500000	154000000		1020000	41200000		12300000	132000000		0	0
0	0		78300000	175000000		1030000	41300000		12300000	145000000		0	0
0	0		105000000	212000000		1090000	42900000		12900000	152000000		0	0
0	0		110000000	328000000		1120000	44000000		13100000	154000000		0	0
0	0					1130000	44100000		13300000	159000000		0	0
0	0		69 of 83	78 of 83		1140000	44500000		13500000	164000000		0	0
0	0					1150000	46000000		14000000	166000000		0	0
0	0					1170000	46400000		14400000	175000000		0	0
0	0					1180000	46500000		14600000	186000000		0	0
0	0					1250000	47400000		15100000	190000000		0	0
0	0					1270000	47600000		15300000	197000000		0	0
0	0					1290000	47800000		15900000	204000000		0	0
0	0					1290000	48400000		15900000	218000000		0	0
0	0					1300000	49100000		18300000	229000000		0	0
0	0					1370000	49200000		18700000	235000000		0	0
0	0					1390000	49200000		20000000	245000000		0	0
0	0					1390000	49500000		22500000	252000000		0	0
0	0					1440000	49600000		23600000	272000000		0	0
0	0					1460000	50200000		24000000	276000000		0	0
0	0					1470000	50700000		27500000	298000000		0	0
0	0					1470000	50800000		28900000	328000000		0	0
0	0					1490000	51200000		30100000	328000000		0	0
0	0					1490000	52500000		33100000	336000000		0	0
0	0					1570000	53700000		44000000	343000000		0	0
0	0					1580000	54100000		50300000	429000000		0	0
0	0					1730000	55800000		58400000	717000000		0	1130
0	0					1750000	56800000		98700000	1370000000		0	1220
0	0					1820000	58600000		110000000	1500000000		0	1260
0	0					1870000	59600000					0	1420
0	0					1900000	62500000		102 of 107	103 of 107		0	1460
0	0					2030000	65500000					0	1500
0	0					2080000	65800000					0	1550
0	0					2090000	69700000					0	1580
0	0					2090000	70900000					0	1660
0	0					2110000	71700000					0	1760
0	0					2140000	71900000					0	1780
0	0					2200000	75300000					0	2050
0	0					2210000	77600000					0	2150
0	0					2230000	80900000					0	2300
0	0					2260000	81300000					0	2330
0	0					2280000	83600000					0	2390
0	0					2280000	84700000					0	2460
0	0					2310000	85500000					0	2560
0	0					2420000	87500000					0	2900
0	0					2450000	90000000					0	3160
0	0					2450000	91100000					0	3800
0	0					2530000	96200000					0	4190
0	0					2550000	97100000					0	4750
0	0					2550000	104000000					0	4890
0	0					2570000	108000000					0	5060
0	0					2630000	109000000					0	5140
0	0					2640000	111000000					0	5900
0	0					2690000	116000000					0	7960
0	0					2810000	117000000					0	13300
0	0					2840000	120000000					0	15200
0	0					2840000	121000000					0	15800
0	0					2850000	121000000					0	17600
0	0					2870000	123000000					0	18400
0	0					3220000	124000000					0	21000
0	0					3410000	125000000					0	38000
0	0					3440000	132000000					0	39300
0	0					3460000	137000000					0	73300
0	0					3500000	137000000					0	91300
0	0					3550000	137000000					0	114000
0	0					3770000	139000000					0	136000
0	0					4080000	152000000					0	142000
0	0					4100000	158000000					0	161000
0	0					4160000	160000000					0	168000
0	0					4650000	162000000					0	235000
0	0					4790000	162000000					0	256000
0	0					4990000	162000000					0	259000
0	0					5050000	168000000					0	264000
0	0					5560000	168000000					0	284000
0	0					5620000	168000000					0	405000
0	0					5710000	169000000					0	415000
0	0					5770000	174000000					0	527000
0	0					6840000	181000000					0	563000
0	0					6950000	185000000					0	663000
0	0					7170000	214000000					0	727000
0	0					8230000	215000000					0	803000
0	0					8380000	218000000					0	1060000
0	0					8520000	222000000					0	1200000
0	0					8590000	238000000					0	1230000
0	0					8650000	241000000					0	1280000
0	0					8880000	258000000					0	1330000
0	0					9250000	285000000					0	1360000
0	0					9510000	355000000					0	1710000
0	0					11800000	369000000					0	2070000
0	0					15600000	777000000					0	2130000
0	0					17200000	961000000					0	2260000
0	0											0	2480000
0	0					159 of 169	166 of 169					0	2530000
0	0											0	2880000
0	0											0	3050000
0	0											0	3240000
0	0											0	3240000
0	0											0	3280000
0	0											0	3380000
0	0											0	3870000
0	0											0	3980000
0	0											0	4180000
0	0											0	4760000
0	0											0	5010000
0	0											0	5060000
0	0											0	5230000
0	0											0	5550000
0	0											0	5680000
0	0											0	6820000
0	0											0	7270000
0	0											0	7330000
0	0											0	7690000
0	0											0	7850000
0	0											0	8120000
0	0											0	9050000
0	0											0	9960000
0	0											0	10600000
0	0											0	11000000
0	0											0	11300000
0	0											0	11400000
0	0											0	11500000
0	0											0	11900000
0	0											0	12400000
0	0											0	13200000
0	0											0	14800000
0	0											0	18000000
0	0											0	18400000
0	0											0	18700000
0	0											0	20500000
0	0											0	21000000
0	0											0	22300000
0	0											0	23800000
0	0											0	23900000
0	0											0	24400000
0	0											0	26400000
0	0											0	27200000
0	0											0	28000000
0	0											0	32300000
0	0											0	35600000
0	0											0	37100000
0	0											1190	39600000
0	0											1300	44900000
0	0											1640	46900000
0	0											1780	59000000
0	0											1970	62400000
0	0											2080	68700000
0	0											2940	70300000
0	0											3610	74300000
0	1120											4120	76300000
0	1320											4620	91500000
0	1430											5150	99700000
0	1820											5780	112000000
0	2400											6800	112000000
0	2410											12200	122000000
0	2630											13000	157000000
0	2910											15000	161000000
0	5720											27100	179000000
0	6130											44000	217000000
0	6400											76000	282000000
0	7150											98100	283000000
0	8770											152000	707000000
0	10900
0	11600											21 of 240	135 of 240
0	14900
0	87300
1210	692000
4680	798000
7300	1090000
9050	1920000
108000	2840000
5 of 250	22 of 250

## Sheet: Fig 5
Neat					1 in 10					1 in 100					1 in 1000
wMelf	wMelf tet	wMelCS	wMelCS tet		wMelf	wMelf tet	wMelCS	wMelCS tet		wMelf	wMelf tet	wMelCS	wMelCS tet		wMelf	wMelf tet	wMelCS	wMelCS tet
Body	Body	Body	Body		Body	Body	Body	Body		Body	Body	Body	Body		Body	Body	Body	Body
0	0.000144	76200	23300		0	0	0	0		0	0	0	0		0	0	0	0
616000	17700	426000	161000		0	77100	0	0		0	1230000	0	0		0	343000	0	0
1230000	26400	465000	774000		11400	143000	0	1660		0	1390000	0	0		0	627000	0	0
1290000	87900	564000	2820000		14700	272000	0	2200		0	1710000	0	0		0	878000	0	0
1600000	236000	858000	5950000		21200	314000	0	11100		0	1810000	0	0		0	995000	0	0
1960000	303000	917000	6190000		25100	407000	0	24600		0	2320000	0	0		0	1440000	0	0
2190000	1650000	963000	9730000		35500	467000	0	559000		0	2570000	0	0		0	1520000	0	1460
2470000	1880000	1030000	11400000		113000	526000	0	568000		0	3140000	0	0		0	1580000	0	3410
3370000	3110000	1060000	12400000		114000	569000	0	643000		0	3350000	0	0		0	1780000	0	46400
3530000	4250000	1120000	12900000		132000	639000	0	1010000		0	3490000	0	29700		0	2040000	0	323000
3590000	7140000	1350000	13100000		138000	656000	0	1020000		0	3510000	0	1450000		0	2190000	0	395000
3610000	8910000	1510000	14000000		218000	709000	0	1590000		0	3550000	0	2820000		0	2320000	0	500000
4160000	9280000	1730000	14500000		283000	709000	0	1600000		0	3580000	0	3000000		0	2540000	0	933000
4380000	10400000	1780000	14800000		293000	777000	0	1610000		6.9	3620000	0	4240000		0	2580000	0	1600000
5130000	12500000	1790000	15100000		353000	784000	0	1760000		6.96	4770000	0	4250000		0	2660000	0	2600000
5400000	13100000	1880000	15700000		377000	851000	0	1920000		0	5640000	0	5850000		0	2730000	0	2630000
5900000	16900000	1980000	16100000		382000	1030000	0	2180000		0	6020000	0	6240000		0	3100000	0	3020000
6230000	17200000	2010000	17400000		401000	1030000	0	2270000		0	6630000	0	8200000		0	3440000	0	3240000
6260000	17500000	2030000	18600000		443000	1050000	2840	2600000		0	6690000	0	8270000		0	3560000	0	3270000
7890000	17700000	2140000	22900000		459000	1090000	10300	2640000		0	7090000	0	9240000		0	4680000	0	4420000
9710000	17800000	2180000	23500000		463000	1090000	13400	2810000		0	8100000	0	10000000		0	4910000	0	4620000
10000000	17900000	2520000	28400000		566000	1090000	13800	3020000		0	8140000	0	10100000		0	5110000	0	5720000
10300000	18100000	2890000	28900000		676000	1160000	14900	3150000		0	9510000	0	10500000		0	5510000	0	6320000
10600000	18400000	3220000	31900000		921000	1210000	21000	3170000		0	10000000	0	10600000		0	5620000	0	7480000
11000000	19900000	3710000	35300000		982000	1280000	23800	3250000		0	10000000	0	10600000		3140	5940000	0	7760000
11500000	22400000	3760000	37300000		1060000	1690000	54200	3800000		0	10200000	0	11600000		11300	6150000	2070	7790000
11900000	23300000	4380000	52600000		1180000	1730000	59000	3910000		0	11300000	0	12500000		12200	7860000	3910	10600000
12900000	23600000	4900000	53100000		1610000	1990000	67000	4110000		1080	11600000	0	13500000		19500	8350000	10300	11100000
15000000	24100000	5250000	53900000		1640000	2060000	85800	4220000		1140	13600000	0	16200000		37600	8530000	39500	12700000
15800000	25500000	5880000	56300000		1720000	2300000	107000	4280000		1160	14800000	0	20200000		903000	8820000	84600	27200000
16200000	25800000	5920000	56400000		2160000	2340000	109000	5590000		1250	17700000	0	22400000		1100000	9150000
16200000	26100000	6390000	61400000		2390000	2550000	211000	5640000		1360	22700000	0	26800000		1810000	10500000
16500000	26300000	11100000	63900000		3060000	2550000	423000	6050000		1510	27500000	0	32000000			12100000
16700000	26400000	11200000	68100000		3840000	2850000	683000	6380000		1570	33600000	0	33100000		8 of 32		5 of 30	24 of 30
18600000	27100000	11300000	73900000		4110000	2890000	803000	6490000		5110	43300000	1610	34200000			32 of 33
19100000	27700000	12000000	75200000		5030000	3090000	980000	6590000		6520	51600000	2470	41200000
20400000	29300000	13100000	78000000		9410000	3150000		7400000		7200		8520	44700000
22800000	35600000	13200000	82600000		21200000	3400000		8110000		11100	35 of 36	24600
23200000	42800000	14300000	84800000			3480000		9050000		11600		26300	28 of 37
24000000	46000000	18200000	86200000			3540000		9890000		34600		30800
24700000	50800000	19800000	96500000			4080000		10700000		38500		93700
31900000	51800000	20200000	105000000			4230000		11200000		98700
32500000	60900000	21600000	106000000			5220000		11800000		116000		7 of 41
33300000	73400000	21900000	109000000			5490000		11800000		136000
37500000	78400000	25000000	112000000			5980000		16600000		197000
38200000	83900000	25800000	113000000			11000000		44500000		315000
41100000	85600000	28600000	165000000			19400000		53100000		1260000
60200000	95700000	35000000	167000000			20400000				1630000
68300000	106000000	39700000	177000000							1710000
	108000000	60800000	192000000		36 of 38	47 of 48	18 of 36	45 of 47
48 of 49	114000000	99900000	213000000							22 of 49
	139000000	118000000	221000000
	153000000		822000000
	435000000	52 of 52
			53 of 53
	54 of 54

## Sheet: Supp Fig 1
RockXMel	RockXCS	CSXMel	MelXCS
0	0	71.9512	73.7864
0	0	31.3131	59.5238
0	0	74.026	91.3043
0	0	26.9663	59.3407
0	0	66.2651	77.381
0	0	75	0
0	0	67.8571	61.5385
0	0	76.699	17.0732
0	0	73.2673	73.913
1.31579	0	90	82.7957
0	0	92.1053	76.5957
0	0	54.5455	11.1111
0	0	69.3333	65.4762
0	0	73.2558	76.1468
0	0	31.6456	64.1304
0	0	86.7925	74.0741
0	0	78.7037	45.8333
0	0	88.1188	26.087
0	0	69.0909	71.134
0	0	81.4286	23.6842
0	0	45.8333	81.7308
0	0	91.5888	85
0	1.02041	88.0435	71.7949
0	0	63.1579	73.913
0	0	83.5294	73.9583
0	0	71.7557	77.9817
0	0	92.0354	91.0891
0	0	76.7123	78.6517
0	0	79.5455	30.4348
0	0	81.4159	84.2105
